# Supplementary material for: Characteristics of patients with Coronavirus Disease 2019 (COVID-19) and seasonal influenza at time of hospital admission: a single center comparative study
Source: BMC Infect Dis. 2021 Mar 17;21:271. doi: 10.1186/s12879-021-05957-4 (PMC7968573; doi:10.1186/s12879-021-05957-4)
Supplement: Supplementary file 1 — Additional file 1. [file 12879_2021_5957_MOESM1_ESM.xlsx]

## Sheet: CCI
Characteristics	COVID-19		Influenza		p-value
	(n=96)		(n=96)
Charlson comorbidity Index without age, median (IQR)	1	(0-2)	2	(0-3)	0.027*
Myocardial infarction	15	0.156	17	0.177	0.699
CVI or TIA	16	0.167	13	0.135	0.545
Peripheral vascular disease	6	0.063	4	0.042	0.747
Chronic obstructive pulmonary disease	7	0.073	7	0.073	1
Chronic renal disease	20	0.208	34	0.354	0.025*
Moderate to severe chronic kidney disease	2	0.021	10	0.104	0.017*
Mild liver disease	2	0.021	2	0.021	1
Moderate to severe liver disease	0		1	0.01	1
Uncomplicated diabetes	16	0.167	17	0.177	0.848
Diabetes with end-organ damage	10	0.104	6	0.062	0.296
Localized solid tumor	5	0.052	6	0.063	0.756
Metastatic solid tumor	0		6	0.063	0.029*
Leukemia	3	0.031	8	0.083	0.12
Lymphoma	2	0.021	0		0.497
Chronic neurological impairment	7	0.073	14	0.146	0.106
Dementia	7	0.073	0		0.007*
Connective tissue disease	1	0.01	0		1
Peptic ulcer disease	1	0.01	6	0.063	0.118
AIDS	0		0		1
Abbreviations: CVI, cerebrovascular insult; TIA, transient ischemic attack; AIDS, Acquired immune deficiency syndrome

## Sheet: Laboratory
Laboratory	COVID-19			Influenza
	n	median	(IQR)	n	median	(IQR)	p-value
Blood Chemistry
Sodium (mmol/l)	92	135	(133-138)	93	135	(131-138)	0.245
Potassium (mmol/l)	93	3.9	(3.7-4.3)	93	3.9	(3.6-4.4)	0.75
Calcium (mmol/l)	90	2.19	(2.1-2.3)	90	2.2	(2.1-2.3)	0.858
Chloride (mmol/l)	80	100	(98-104)	76	101	(98-104.5)	0.295
Serum creatinine (μmol/l)	82	86	(71-107)	85	95	(78-133)	0.029*
Bilirubin total (μmol/l)	70	11	(8-15)	76	12	(9-15.5)	0.253
Alanine transaminase (U/l)	84	27	(19-46)	85	27	(18-37)	0.263
Aspartate transaminase (U/l)	80	47	(32.5-70)	72	33	(22.0-43)	0.001*
Gamma-glutamyltransferase (U/l)	87	44	(28-69)	82	31	(22-52)	0.004*
Lactate dehydrogenase (U/l)	83	381	(276-513)	82	286	(233-372)	0.001*
Creatine kinase (U/l)	96	111	(71-217)	95	149	(78-272)	0.196
Pancreatic amylase (U/l)	71	32	(21-42)	69	26	(17-38)	0.023*
Inflammatory values
C-reactive protein (mg/l)	96	72	(28.3-146)	96	50	(19-118)	0.173
Haematology
Hamoglobin (g/l)	90	140	(128-148)	90	134	(124-146)	0.174
WBC count (G/l)	87	5.9	(4.3-8.2)	90	7.3	(4.8-9.7)	0.035*
Platelets (G/l)	89	191	(146-248)	89	199	(141-240)	0.783
Lymphocytes (G/l)	77	0.9	(0.6-1.2)	80	0.7	(0.5-1.3)	0.25
Band cells left shift (%)	23	7	(3.2-13)	34	18.3	(9.0-27)	0.006*
Coagulation
Troponin (ng/l)	37	13	(9-26)	14	39	(32-66)	0.005*
QUICK	88	0.82	(0.7-0.9)	86	0.82	(0.7-0.9)	0.97
INR	88	1.1	(1.0-1.3)	87	1.1	(1.0-1.2)	0.775

## Sheet: Information
Article Title	Characteristics of Patients with Coronavirus Disease 2019 (COVID-19) and Seasonal Influenza at Time of Hospital Admission: a Single Center Comparative Study
Journal Name	Infection
Authors	Pablo Sieber1, Domenica Flury1, Sabine Güsewell2, Werner C. Albrich1, Katia Boggian1, Céline Gardiol3, Matthias Schlegel1, Robert Sieber4, Pietro Vernazza1, Philipp Kohler1
Affilation	1Division of Infectious Diseases and Hospital Epidemiology, Cantonal Hospital St. Gallen, St. Gallen, Switzerland	2Clinical Trial Unit, Cantonal Hospital St. Gallen, St. Gallen, Switzerland	3Federal Office of Public Health, Berne, Switzerland	4Emergency Department, Cantonal Hospital St. Gallen, St. Gallen, Switzerland
Corresponding Author:	philipp.kohler@kssg.ch
